# Supplementary material for: High-Fat Diet Enhances the Liver Metastasis Potential of Colorectal Cancer through Microbiota Dysbiosis
Source: Cancers (Basel). 2022 May 24;14(11):2573. doi: 10.3390/cancers14112573 (PMC9179364; doi:10.3390/cancers14112573)
Supplement: Supplementary file 1 [file cancers-14-02573-s001.zip]

Archive with 1 entries (1 files):
- cancers-1708122-supplementary.pdf
